# Supplementary material for: Targeted Delivery of Immunostimulatory CpG Oligodeoxynucleotides to Antigen-Presenting Cells in Draining Lymph Nodes by Stearic Acid Modification and Nanostructurization
Source: Int J Mol Sci. 2022 Jan 25;23(3):1350. doi: 10.3390/ijms23031350 (PMC8836026; doi:10.3390/ijms23031350)
Supplement: Supplementary file 1 [file ijms-23-01350-s001.zip]

Archive with 1 entries (1 files):
- ijms-1484019-supplementary-done.pdf
